# Supplementary material for: Low-Frequency Magnetic Resonance Imaging Identifies Hand Joint Subclinical Inflammation in Systemic Sclerosis
Source: Diagnostics (Basel). 2022 Sep 6;12(9):2165. doi: 10.3390/diagnostics12092165 (PMC9497728; doi:10.3390/diagnostics12092165)
Supplement: Supplementary file 1 [file diagnostics-12-02165-s001.zip]

Archive with 1 entries (1 files):
- diagnostics-1831013-supplementary.pdf
